# Supplementary material for: Methionine Supplementation Affects Metabolism and Reduces Tumor Aggressiveness in Liver Cancer Cells
Source: Cells. 2020 Nov 16;9(11):2491. doi: 10.3390/cells9112491 (PMC7696226; doi:10.3390/cells9112491)
Supplement: Supplementary file 1 [file cells-09-02491-s001.zip]

Archive with 6 entries (5 files):
- cells-898743-supplementary/
- cells-898743-supplementary/cells-898743 Supplementary infomation (table + fig).pdf
- cells-898743-supplementary/Table S1.xlsx
- cells-898743-supplementary/Table S2.xlsx
- cells-898743-supplementary/Table S3.xlsx
- cells-898743-supplementary/Table S4.xlsx
