# Supplementary material for: Methionine Supplementation Affects Metabolism and Reduces Tumor Aggressiveness in Liver Cancer Cells
Source: Cells. 2020 Nov 16;9(11):2491. doi: 10.3390/cells9112491 (PMC7696226; doi:10.3390/cells9112491)
Supplement: Supplementary file 1 [file cells-09-02491-s001.zip › cells-898743-supplementary/Table S1.xlsx]

## Sheet: Foglio1
Table S1: Summary of the proteomic results comparing MET versus CTR, METCC versus MET, CTRCC versus CTR
Comparison	Common	Only CTRCC	Only METCC	Only CTR	Only MET	T-test significant	Increased METvs CTR	Increased CTRCC vs CTR	Increased METCCvsCTR	Decreased METvsCTR	Decreased CTRCCvsCTR	Decreased METCCvsCTR
CTRCC vs CTR	788	54	//	50	//	31	//	7		//	24	//
MET vs CTR	774	//	//	64	56	13	8	//	//	5	//	//
METCC vs CTR	775	//	72	63	//	74	//	//	38	//	//	36
