# Supplementary material for: Methionine Supplementation Affects Metabolism and Reduces Tumor Aggressiveness in Liver Cancer Cells
Source: Cells. 2020 Nov 16;9(11):2491. doi: 10.3390/cells9112491 (PMC7696226; doi:10.3390/cells9112491)
Supplement: Supplementary file 1 [file cells-09-02491-s001.zip › cells-898743-supplementary/Table S2.xlsx]

## Sheet: Foglio1
Table S2: Proteins differentially expressed in the comparison METvsCTR
Student's T-test	Protein IDs	Majority protein IDs	Protein names	Gene names
0.218311	A0A1B0GW44;A0A1B0GV23;A0A1B0GVD5;A0A1B0GWE8;P07339;H7C469;A0A1B0GVP3;A0A1B0GU92;A0A1B0GU03;F8WD96;C9JH19;F8W787;H7C1V0;A0A1B0GV01	A0A1B0GW44;A0A1B0GV23;A0A1B0GVD5;A0A1B0GWE8;P07339;H7C469;A0A1B0GVP3;A0A1B0GU92;A0A1B0GU03;F8WD96;C9JH19	Cathepsin D;Cathepsin D light chain;Cathepsin D heavy chain	CTSD
0.809082	F8WBH7;O95456	F8WBH7;O95456	Proteasome assembly chaperone 1	PSMG1
0.386754	P11177;F8WF02;C9J634	P11177;F8WF02;C9J634	Pyruvate dehydrogenase E1 component subunit beta, mitochondrial	PDHB
0.675034	P11388;J3KTB7	P11388	DNA topoisomerase 2-alpha	TOP2A
0.464067	P52292;J3QLL0;J3KS65	P52292	Importin subunit alpha-1	KPNA2
0.396281	Q96HR9	Q96HR9	Receptor expression-enhancing protein 6	REEP6
0.685465	Q9NYU2	Q9NYU2	UDP-glucose:glycoprotein glucosyltransferase 1	UGGT1
0.332602	Q9Y265;H7C4G5;E7ETR0;J3QLR1	Q9Y265;H7C4G5;E7ETR0	RuvB-like 1	RUVBL1
Only in CTR	A0A087WU21	A0A087WU21	Submitted name: Signal transducer CD24	CD24
Only in CTR	A0A087WXK2;A0A087WUL4;A0A087WX23;Q86TG7;A0A087WZG9;B4DSP0;A0A087WYS2	A0A087WXK2;A0A087WUL4;A0A087WX23;Q86TG7;A0A087WZG9;B4DSP0	Retrotransposon-derived protein PEG10	PEG10
Only in CTR	A0A087WV29;Q9H0A0	A0A087WV29;Q9H0A0	N-acetyltransferase 10	NAT10
Only in CTR	A0A087WW66;Q99460;H7BZR6;H7C378	A0A087WW66;Q99460;H7BZR6;H7C378	26S proteasome non-ATPase regulatory subunit 1	PSMD1
Only in CTR	A0A087X2I1;P62333;H0YJS8;H0YJC0	A0A087X2I1;P62333;H0YJS8;H0YJC0	26S protease regulatory subunit 10B	PSMC6
Only in CTR	A0A0B4J254;F8W0W6;P62306	A0A0B4J254;F8W0W6;P62306	Small nuclear ribonucleoprotein F	SNRPF
Only in CTR	F8WC59;C9JYZ0;A0A1B0GVA5;A0A1B0GV31;A0A1B0GU86;A0A1B0GW23;Q03154;A0A1B0GVZ3;A0A1B0GVG0;A0A1B0GU36;A0A1B0GUT4;A0A1B0GTG3;C9JMV9	F8WC59;C9JYZ0;A0A1B0GVA5;A0A1B0GV31;A0A1B0GU86;A0A1B0GW23;Q03154;A0A1B0GVZ3;A0A1B0GVG0;A0A1B0GU36;A0A1B0GUT4;A0A1B0GTG3;C9JMV9	Aminoacylase-1	ACY1;ABHD14A-ACY1
Only in CTR	A2A2D0;P16949	A2A2D0;P16949	Stathmin	STMN1
Only in CTR	C9JNK6;C9JAZ1;O75431	C9JNK6;C9JAZ1;O75431	Metaxin-2	MTX2
Only in CTR	C9JDR0;Q15738	C9JDR0;Q15738	Sterol-4-alpha-carboxylate 3-dehydrogenase, decarboxylating	NSDHL
Only in CTR	C9JG87;Q9NYK5	C9JG87;Q9NYK5	39S ribosomal protein L39, mitochondrial	MRPL39
Only in CTR	C9JRZ8	C9JRZ8	Aldo-keto reductase family 1 member B15	AKR1B15
Only in CTR	D6REC7;P42285	D6REC7;P42285	Superkiller viralicidic activity 2-like 2	SKIV2L2
Only in CTR	E5RHS5;P60228;E5RIP5;E5RJ25;E5RII3;H0YBP5;H0YBR5;E5RGA2	E5RHS5;P60228;E5RIP5;E5RJ25;E5RII3	Eukaryotic translation initiation factor 3 subunit E	EIF3E
Only in CTR	H0YBN7;E7EVQ6;Q14534	H0YBN7;E7EVQ6;Q14534	Squalene monooxygenase	SQLE
Only in CTR	E9PDF6;O43795;E7EQD9	E9PDF6;O43795;E7EQD9	Unconventional myosin-Ib	MYO1B
Only in CTR	E9PFN5;Q9Y2Q3	E9PFN5;Q9Y2Q3	Glutathione S-transferase kappa 1	GSTK1
Only in CTR	E9PS17;E9PK59;Q96KG9	E9PS17;E9PK59;Q96KG9	N-terminal kinase-like protein	SCYL1
Only in CTR	F8WJN3;Q16630	F8WJN3;Q16630	Cleavage and polyadenylation specificity factor subunit 6	CPSF6
Only in CTR	G5E9R5;P24666;F2Z2Q9;D3YTI2	G5E9R5;P24666;F2Z2Q9;D3YTI2	Low molecular weight phosphotyrosine protein phosphatase	ACP1
Only in CTR	G5E9W7;G5E9V5;P82650;H7C5L9;H7C5F2;H7C5H3	G5E9W7;G5E9V5;P82650;H7C5L9;H7C5F2;H7C5H3	28S ribosomal protein S22, mitochondrial	MRPS22
Only in CTR	H0Y3V8;H7BXL7;O95470	H0Y3V8;H7BXL7;O95470	Sphingosine-1-phosphate lyase 1	SGPL1
Only in CTR	H0Y8N7;Q9BYD6	H0Y8N7;Q9BYD6	39S ribosomal protein L1, mitochondrial	MRPL1
Only in CTR	K7EQ02;K7EQ55;K7EK33;Q96EP5	K7EQ02;K7EQ55;K7EK33;Q96EP5	DAZ-associated protein 1	DAZAP1
Only in CTR	K7EKI4;K7ELF1;K7ELQ0;K7ES61;X6RAY8;Q9BYD3	K7EKI4;K7ELF1;K7ELQ0;K7ES61;X6RAY8;Q9BYD3	39S ribosomal protein L4, mitochondrial	MRPL4
Only in CTR	K7EM18;P41567;K7EQP2	K7EM18;P41567	Eukaryotic translation initiation factor 1	EIF1
Only in CTR	K7EN82;P30419;B7Z8J4	K7EN82;P30419;B7Z8J4	Glycylpeptide N-tetradecanoyltransferase 1	NMT1
Only in CTR	L7N489	L7N489	Submitted name: Enkurin	ENKUR
Only in CTR	M0R0G9;M0QXK2;M0R221;M0R2B8;M0QZG7;M0R268;P08579;P09012	M0R0G9;M0QXK2;M0R221;M0R2B8;M0QZG7;M0R268;P08579;P09012	U2 small nuclear ribonucleoprotein B;U1 small nuclear ribonucleoprotein A	SNRPA;SNRPB2
Only in CTR	M0QXM4;Q15758	M0QXM4;Q15758	Amino acid transporter;Neutral amino acid transporter B(0)	SLC1A5
Only in CTR	O14744;G3V5L5;G3V580;H0YJD3;G3V2L6;G3V2X6;H0YJX6	O14744;G3V5L5;G3V580	Protein arginine N-methyltransferase 5;Protein arginine N-methyltransferase 5, N-terminally processed	PRMT5
Only in CTR	Q5T8U5;O15260	Q5T8U5;O15260	Surfeit locus protein 4	SURF4
Only in CTR	O15305;H3BR08;H3BM92;H3BV34;H3BT06;H3BNY9;H3BPH4;H3BRM0;H3BV55	O15305;H3BR08;H3BM92;H3BV34;H3BT06;H3BNY9;H3BPH4;H3BRM0;H3BV55	Phosphomannomutase 2;Phosphomannomutase	PMM2
Only in CTR	O43143	O43143	Pre-mRNA-splicing factor ATP-dependent RNA helicase DHX15	DHX15
Only in CTR	O60869	O60869	Endothelial differentiation-related factor 1	EDF1
Only in CTR	O75569	O75569	Interferon-inducible double-stranded RNA-dependent protein kinase activator A	PRKRA
Only in CTR	O76003	O76003	Glutaredoxin-3	GLRX3
Only in CTR	O94925;H7BZD1	O94925;H7BZD1	Glutaminase kidney isoform, mitochondrial	GLS
Only in CTR	O95373	O95373	Importin-7	IPO7
Only in CTR	P08559;Q5JPU3;Q5JPU2;Q5JPU0;Q5JPT9;Q5JPU1	P08559;Q5JPU3	Pyruvate dehydrogenase E1 component subunit alpha, somatic form, mitochondrial	PDHA1
Only in CTR	Q5T7C4;P09429;B2RPK0	Q5T7C4;P09429	High mobility group protein B1	HMGB1
Only in CTR	P14174	P14174	Macrophage migration inhibitory factor	MIF
Only in CTR	P16152	P16152	Carbonyl reductase [NADPH] 1	CBR1
Only in CTR	P23921	P23921	Ribonucleoside-diphosphate reductase large subunit	RRM1
Only in CTR	P38117	P38117	Electron transfer flavoprotein subunit beta	ETFB
Only in CTR	P52895;B4DK69;S4R3P0	P52895;B4DK69;S4R3P0	Aldo-keto reductase family 1 member C2	AKR1C2
Only in CTR	P62195;J3QSE0;J3QLH6;J3KRP2;J3QSA9;J3QQM1	P62195;J3QSE0;J3QLH6;J3KRP2;J3QSA9;J3QQM1	26S protease regulatory subunit 8	PSMC5
Only in CTR	P62318;H3BT13	P62318;H3BT13	Small nuclear ribonucleoprotein Sm D3	SNRPD3
Only in CTR	P62851	P62851	40S ribosomal protein S25	RPS25
Only in CTR	P62854;Q5JNZ5	P62854;Q5JNZ5	40S ribosomal protein S26;Putative 40S ribosomal protein S26-like 1	RPS26;RPS26P11
Only in CTR	P68402;J3KNE3	P68402;J3KNE3	Platelet-activating factor acetylhydrolase IB subunit beta	PAFAH1B2
Only in CTR	Q01581	Q01581	Hydroxymethylglutaryl-CoA synthase, cytoplasmic	HMGCS1
Only in CTR	Q02790;F5H1U3	Q02790	Peptidyl-prolyl cis-trans isomerase FKBP4;Peptidyl-prolyl cis-trans isomerase FKBP4, N-terminally processed	FKBP4
Only in CTR	Q12874	Q12874	Splicing factor 3A subunit 3	SF3A3
Only in CTR	Q13347	Q13347	Eukaryotic translation initiation factor 3 subunit I	EIF3I
Only in CTR	Q8NEJ9	Q8NEJ9	Neuroguidin	NGDN
Only in CTR	Q96AB3;K7EKW4	Q96AB3;K7EKW4	Isochorismatase domain-containing protein 2, mitochondrial	ISOC2
Only in CTR	Q9BTT0;E9PPH5;Q5TB19;E9PLC4	Q9BTT0;E9PPH5	Acidic leucine-rich nuclear phosphoprotein 32 family member E	ANP32E
Only in CTR	S4R369;Q9BZE1;H0Y4J2;A6NHR2	S4R369;Q9BZE1	39S ribosomal protein L37, mitochondrial	MRPL37
Only in CTR	Q9NQC3;F8W914;A0A0U1RQR6;H7C106	Q9NQC3;F8W914	Reticulon-4;Reticulon	RTN4
Only in CTR	Q9NRX4	Q9NRX4	14 kDa phosphohistidine phosphatase	PHPT1
Only in CTR	Q9P2J5;A0A087WXY1	Q9P2J5;A0A087WXY1	Leucine--tRNA ligase, cytoplasmic	LARS
Only in CTR	Q9UJS0;R4GN64	Q9UJS0	Calcium-binding mitochondrial carrier protein Aralar2	SLC25A13
Only in CTR	Q9UKX7	Q9UKX7	Nuclear pore complex protein Nup50	NUP50
-0.526592	H3BRG4;P22695;H3BSJ9;H3BUE4;H3BUI9;H3BP04;A0A087WVZ4	H3BRG4;P22695;H3BSJ9;H3BUE4;H3BUI9;H3BP04	Cytochrome b-c1 complex subunit 2, mitochondrial	UQCRC2
-0.778669	I3L3H2;P38919	I3L3H2;P38919	Eukaryotic initiation factor 4A-III;Eukaryotic initiation factor 4A-III, N-terminally processed	EIF4A3
-0.385638	P14868;C9JQM9;C9J7S3;C9JLC1;H7C278;H7BZ35	P14868	Aspartate--tRNA ligase, cytoplasmic	DARS
-0.373921	P60953	P60953	Cell division control protein 42 homolog	CDC42
-0.352569	Q96T23;H7C306;H0YER1	Q96T23;H7C306;H0YER1	Remodeling and spacing factor 1	RSF1
Only in MET	A0A2R8Y8A0;E7ETK0;A0A2R8Y849;A0A087WUS0;A0A2R8YD14;P62847	A0A2R8Y8A0;E7ETK0;A0A2R8Y849;A0A087WUS0;A0A2R8YD14;P62847	40S ribosomal protein S24	RPS24
Only in MET	A0A087X2E5;A0A087WZN1;O43837	A0A087X2E5;A0A087WZN1;O43837	Isocitrate dehydrogenase [NAD] subunit, mitochondrial;Isocitrate dehydrogenase [NAD] subunit beta, mitochondrial	IDH3B
Only in MET	A0A087X1B2;B9A018;Q53GS9	A0A087X1B2;B9A018;Q53GS9	U4/U6.U5 tri-snRNP-associated protein 2	USP39
Only in MET	A0A0C4DFM1;Q92544	A0A0C4DFM1;Q92544	Transmembrane 9 superfamily member 4	TM9SF4
Only in MET	A0A2R8Y5A0;A0A2R8YF43;A0A2R8YD58;E7EU96;P68400;A0A2R8YDP2;A0A2R8YFU2;Q8NEV1;A0A087WY74;A0A2R8YDY7;A0A2R8YEW1;V9GYA2;A0A2R8Y4D6;A0A2R8Y4H0	A0A2R8Y5A0;A0A2R8YF43;A0A2R8YD58;E7EU96;P68400;A0A2R8YDP2;A0A2R8YFU2;Q8NEV1	Casein kinase II subunit alpha;Casein kinase II subunit alpha 3	CSNK2A1;CSNK2A3
Only in MET	A0A2R8Y7U1;A0A2R8YGD1;A0A2R8YD45;O14773	A0A2R8Y7U1;A0A2R8YGD1;A0A2R8YD45;O14773	Tripeptidyl-peptidase 1	TPP1
Only in MET	A0A3B3ISQ4;Q9H6S3;H0YD62;H0YF37;A0A087WX39	A0A3B3ISQ4;Q9H6S3	Epidermal growth factor receptor kinase substrate 8-like protein 2	EPS8L2
Only in MET	A0A3B3ITC2;Q13884;E5RIX7	A0A3B3ITC2;Q13884	Beta-1-syntrophin	SNTB1
Only in MET	A0A3B3ITK7;P36871	A0A3B3ITK7;P36871	Phosphoglucomutase-1	PGM1
Only in MET	A0A3B3IUD7;Q14690	A0A3B3IUD7;Q14690	Protein RRP5 homolog	PDCD11
Only in MET	B4DR61;P61619	B4DR61;P61619	Protein transport protein Sec61 subunit alpha isoform 1	SEC61A1
Only in MET	C9IYN3;D6W592;B7WPG3;Q8WVV9;H7C464	C9IYN3;D6W592;B7WPG3;Q8WVV9	Heterogeneous nuclear ribonucleoprotein L-like	HNRNPLL;HNRPLL
Only in MET	E5RJ57	E5RJ57	Submitted name: Mitogen-activated protein kinase 9	MAPK9
Only in MET	F5H0J3;Q16795;H3BRM9;A0A3B3ISG8	F5H0J3;Q16795;H3BRM9;A0A3B3ISG8	NADH dehydrogenase [ubiquinone] 1 alpha subcomplex subunit 9, mitochondrial	NDUFA9
Only in MET	F8VZN8;O14974	F8VZN8;O14974	Protein phosphatase 1 regulatory subunit 12A	PPP1R12A
Only in MET	H0YF61;P22307	H0YF61;P22307	Non-specific lipid-transfer protein	SCP2
Only in MET	H3BV16;H3BPJ9;O96000	H3BV16;H3BPJ9;O96000	NADH dehydrogenase [ubiquinone] 1 beta subcomplex subunit 10	NDUFB10
Only in MET	J3QQY2;J3KS45;J9JIE6;Q9UM00	J3QQY2;J3KS45;J9JIE6;Q9UM00	Transmembrane and coiled-coil domain-containing protein 1	TMCO1
Only in MET	K7EKU9;K7ENC2;K7EKC7	K7EKU9;K7ENC2;K7EKC7		CCDC159
Only in MET	K7EN27;Q99497;K7ELW0	K7EN27;Q99497;K7ELW0	Protein deglycase DJ-1	PARK7
Only in MET	O43920	O43920	NADH dehydrogenase [ubiquinone] iron-sulfur protein 5	NDUFS5
Only in MET	O60547	O60547	GDP-mannose 4,6 dehydratase	GMDS
Only in MET	O75335;M0QZB5;B1APN9	O75335;M0QZB5;B1APN9	Liprin-alpha-4	PPFIA4
Only in MET	P01024	P01024	Complement C3;Complement C3 beta chain;C3-beta-c;Complement C3 alpha chain;C3a anaphylatoxin;Acylation stimulating protein;Complement C3b alpha chain;Complement C3c alpha chain fragment 1;Complement C3dg fragment;Complement C3g fragment;Complement C3d fragment;Complement C3f fragment;Complement C3c alpha chain fragment 2	C3
Only in MET	Q16778;P33778;P23527;P06899;Q8N257;Q6DRA6;Q6DN03	Q16778;P33778;P23527;P06899;Q8N257	Histone H2B type 2-E;Histone H2B type 1-B;Histone H2B type 1-O;Histone H2B type 1-J;Histone H2B type 3-B	HIST2H2BE;HIST1H2BB;HIST1H2BO;HIST1H2BJ;HIST3H2BB
Only in MET	P13674	P13674	Prolyl 4-hydroxylase subunit alpha-1	P4HA1
Only in MET	P46109	P46109	Crk-like protein	CRKL
Only in MET	P49321;E9PI86;Q5T624;E9PPQ8;H0YDS9;E9PRH9;H0YF33;E9PPR5	P49321	Nuclear autoantigenic sperm protein	NASP
Only in MET	P49915	P49915	GMP synthase [glutamine-hydrolyzing]	GMPS
Only in MET	P50416	P50416	Carnitine O-palmitoyltransferase 1, liver isoform	CPT1A
Only in MET	P55735;A8MXL6	P55735;A8MXL6	Protein SEC13 homolog	SEC13
Only in MET	P61626;F8VV32;A0A0B4J259	P61626;F8VV32;A0A0B4J259	Lysozyme C;Lysozyme	LYZ
Only in MET	P61960	P61960	Ubiquitin-fold modifier 1	UFM1
Only in MET	P62140;C9J9S3;C9JP48	P62140;C9J9S3;C9JP48	Serine/threonine-protein phosphatase PP1-beta catalytic subunit;Serine/threonine-protein phosphatase	PPP1CB
Only in MET	P68431	P68431	Histone H3.1	HIST1H3A
Only in MET	Q12797;E5RHK2;E5RG29;E5RG56;E5RHJ2;G3XAN5;A0A087WUJ2;A0A087WW51	Q12797	Aspartyl/asparaginyl beta-hydroxylase	ASPH
Only in MET	Q15046;J3KRL2;H3BVA8;H3BPV7;H3BRC9	Q15046	Lysine--tRNA ligase	KARS
Only in MET	Q15075	Q15075	Early endosome antigen 1	EEA1
Only in MET	Q2Q1W2	Q2Q1W2	E3 ubiquitin-protein ligase TRIM71	TRIM71
Only in MET	Q5JRX3;B1APQ0;A0A0A0MRX9	Q5JRX3;B1APQ0;A0A0A0MRX9	Presequence protease, mitochondrial	PITRM1
Only in MET	Q5QPD0;Q5TFE4	Q5QPD0;Q5TFE4	5-nucleotidase domain-containing protein 1	NT5DC1
Only in MET	Q6YN16	Q6YN16	Hydroxysteroid dehydrogenase-like protein 2	HSDL2
Only in MET	Q71U36;P0DPH8;P0DPH7;Q6PEY2;V9GZ17	Q71U36;P0DPH8;P0DPH7;Q6PEY2	Tubulin alpha-1A chain;Tubulin alpha-3E chain	TUBA1A;TUBA3E
Only in MET	Q8TDD1	Q8TDD1	ATP-dependent RNA helicase DDX54	DDX54
Only in MET	Q92621	Q92621	Nuclear pore complex protein Nup205	NUP205
Only in MET	Q96HE7;G3V5B3;G3V3E6	Q96HE7;G3V5B3;G3V3E6	ERO1-like protein alpha	ERO1L
Only in MET	Q9BS26	Q9BS26	Endoplasmic reticulum resident protein 44	ERP44
Only in MET	Q9H1B4;Q9GZY0	Q9H1B4;Q9GZY0	Nuclear RNA export factor 5;Nuclear RNA export factor 2	NXF5;NXF2
Only in MET	Q9H8Y8	Q9H8Y8	Golgi reassembly-stacking protein 2	GORASP2
Only in MET	Q9H9J2	Q9H9J2	39S ribosomal protein L44, mitochondrial	MRPL44
Only in MET	Q9HB71	Q9HB71	Calcyclin-binding protein	CACYBP
Only in MET	Q9NS62	Q9NS62	Thrombospondin type-1 domain-containing protein 1	THSD1
Only in MET	Q9UBT2;K7EPL2;U3KQ93	Q9UBT2;K7EPL2	SUMO-activating enzyme subunit 2	UBA2
Only in MET	Q9UNW1	Q9UNW1	Multiple inositol polyphosphate phosphatase 1	MINPP1
Only in MET	Q9Y2Z0	Q9Y2Z0	Suppressor of G2 allele of SKP1 homolog	SUGT1
Only in MET	Q9Y3I0	Q9Y3I0	tRNA-splicing ligase RtcB homolog	RTCB
