# Supplementary material for: Methionine Supplementation Affects Metabolism and Reduces Tumor Aggressiveness in Liver Cancer Cells
Source: Cells. 2020 Nov 16;9(11):2491. doi: 10.3390/cells9112491 (PMC7696226; doi:10.3390/cells9112491)
Supplement: Supplementary file 1 [file cells-09-02491-s001.zip › cells-898743-supplementary/Table S3.xlsx]

## Sheet: Foglio1
Table S3_ Proteins differentially expressedin the comparison CTRCC vs CTR
Student's T-test Difference LFQ intensity LM+_LFQ intensity LM-	Protein IDs	Majority protein IDs	Protein names	Gene names
0.457464	G3V4F2;A0A087X0W7;Q86TX2;A0A087WT95;P49753;A0A2R8Y7H3	G3V4F2;A0A087X0W7;Q86TX2;A0A087WT95;P49753	Acyl-coenzyme A thioesterase 1;Acyl-coenzyme A thioesterase 2, mitochondrial	ACOT1;ACOT2
0.202083	D6RAT0;P61247;D6R9B6;D6RB09;H0Y9Y4;D6RG13;D6RAS7;H0Y8L7;E9PFI5;D6RGE0;D6RI02;D6RED7	D6RAT0;P61247;D6R9B6;D6RB09;H0Y9Y4;D6RG13;D6RAS7;H0Y8L7;E9PFI5	40S ribosomal protein S3a	RPS3A
0.499079	F8WBH7;O95456	F8WBH7;O95456	Proteasome assembly chaperone 1	PSMG1
0.177388	H3BR35;P15170;H3BSV8	H3BR35;P15170;H3BSV8	Eukaryotic peptide chain release factor GTP-binding subunit ERF3A	GSPT1
1.18108	Q06520	Q06520	Bile salt sulfotransferase	SULT2A1
0.377517	Q93009;H3BND8;F5H2X1	Q93009;H3BND8	Ubiquitin carboxyl-terminal hydrolase 7;Ubiquitin carboxyl-terminal hydrolase	USP7
0.287038	Q9NR31;Q5SQT8;X1WI22;D6RAA2;H0Y5E8;D6RDB2;D6RD69;Q9Y6B6	Q9NR31;Q5SQT8	GTP-binding protein SAR1a	SAR1A
Only CTR	A0A075B730;P58107	A0A075B730;P58107	Epiplakin	EPPK1
Only CTR	A0A087WV29;Q9H0A0	A0A087WV29;Q9H0A0	N-acetyltransferase 10	NAT10
Only CTR	A0A087WW66;Q99460;H7BZR6;H7C378	A0A087WW66;Q99460;H7BZR6;H7C378	26S proteasome non-ATPase regulatory subunit 1	PSMD1
Only CTR	A0A096LNH2;A8MWE9	A0A096LNH2;A8MWE9	EF-hand calcium-binding domain-containing protein 8	EFCAB8
Only CTR	A0A0B4J254;F8W0W6;P62306	A0A0B4J254;F8W0W6;P62306	Small nuclear ribonucleoprotein F	SNRPF
Only CTR	F8WC59;C9JYZ0;A0A1B0GVA5;A0A1B0GV31;A0A1B0GU86;A0A1B0GW23;Q03154;A0A1B0GVZ3;A0A1B0GVG0;A0A1B0GU36;A0A1B0GUT4;A0A1B0GTG3;C9JMV9	F8WC59;C9JYZ0;A0A1B0GVA5;A0A1B0GV31;A0A1B0GU86;A0A1B0GW23;Q03154;A0A1B0GVZ3;A0A1B0GVG0;A0A1B0GU36;A0A1B0GUT4;A0A1B0GTG3;C9JMV9	Aminoacylase-1	ACY1;ABHD14A-ACY1
Only CTR	A0A1W2PQ37;A0A1W2PQF8;A0A1W2PR68;A0A1W2PQT3;A0A1W2PPH1;A0A1W2PQH3;A0A1W2PQY8;P23368	A0A1W2PQ37;A0A1W2PQF8;A0A1W2PR68;A0A1W2PQT3;A0A1W2PPH1;A0A1W2PQH3;A0A1W2PQY8;P23368	NAD-dependent malic enzyme, mitochondrial	ME2
Only CTR	C9JDR0;Q15738	C9JDR0;Q15738	Sterol-4-alpha-carboxylate 3-dehydrogenase, decarboxylating	NSDHL
Only CTR	C9JME2;Q9Y4F1;M0QXT1;M0R262;M0QYB0;A0A1B0GV68	C9JME2;Q9Y4F1;M0QXT1	FERM, RhoGEF and pleckstrin domain-containing protein 1	FARP1
Only CTR	F2Z2Y6;C9JNV3;O95777;C9JIZ0	F2Z2Y6;C9JNV3;O95777;C9JIZ0	U6 snRNA-associated Sm-like protein LSm8	LSM8
Only CTR	E7ESS6;O14815	E7ESS6;O14815	Calpain-9	CAPN9
Only CTR	E7EVA0;P27816;A0A0J9YVV8;A0A0J9YW37;H7C456;H0Y2V1;H7C4C5;F8W9U4;B5MEG9	E7EVA0;P27816	Microtubule-associated protein;Microtubule-associated protein 4	MAP4
Only CTR	H0YBN7;E7EVQ6;Q14534	H0YBN7;E7EVQ6;Q14534	Squalene monooxygenase	SQLE
Only CTR	E9PFN5;Q9Y2Q3	E9PFN5;Q9Y2Q3	Glutathione S-transferase kappa 1	GSTK1
Only CTR	H0YF46;E9PPM7;Q6ZMY3	H0YF46;E9PPM7;Q6ZMY3	SPOC domain-containing protein 1	SPOCD1
Only CTR	G5E9R5;P24666;F2Z2Q9;D3YTI2	G5E9R5;P24666;F2Z2Q9;D3YTI2	Low molecular weight phosphotyrosine protein phosphatase	ACP1
Only CTR	H0YN14;Q8TEX9;H0YLV0;H0YL92;H0YMR4	H0YN14;Q8TEX9	Importin-4	IPO4
Only CTR	H7C053;O60828	H7C053;O60828	Polyglutamine-binding protein 1	PQBP1
Only CTR	I3L3H2;P38919	I3L3H2;P38919	Eukaryotic initiation factor 4A-III;Eukaryotic initiation factor 4A-III, N-terminally processed	EIF4A3
Only CTR	K7EM18;P41567;K7EQP2	K7EM18;P41567	Eukaryotic translation initiation factor 1	EIF1
Only CTR	M0R0G9;M0QXK2;M0R221;M0R2B8;M0QZG7;M0R268;P08579;P09012	M0R0G9;M0QXK2;M0R221;M0R2B8;M0QZG7;M0R268;P08579;P09012	U2 small nuclear ribonucleoprotein B;U1 small nuclear ribonucleoprotein A	SNRPA;SNRPB2
Only CTR	O14744;G3V5L5;G3V580;H0YJD3;G3V2L6;G3V2X6;H0YJX6	O14744;G3V5L5;G3V580	Protein arginine N-methyltransferase 5;Protein arginine N-methyltransferase 5, N-terminally processed	PRMT5
Only CTR	Q5T8U5;O15260	Q5T8U5;O15260	Surfeit locus protein 4	SURF4
Only CTR	O75569	O75569	Interferon-inducible double-stranded RNA-dependent protein kinase activator A	PRKRA
Only CTR	O76003	O76003	Glutaredoxin-3	GLRX3
Only CTR	P02787;C9JVG0;H7C5E8	P02787	Serotransferrin	TF
Only CTR	Q5T7C4;P09429;B2RPK0	Q5T7C4;P09429	High mobility group protein B1	HMGB1
Only CTR	P14174	P14174	Macrophage migration inhibitory factor	MIF
Only CTR	P16152	P16152	Carbonyl reductase [NADPH] 1	CBR1
Only CTR	P23921	P23921	Ribonucleoside-diphosphate reductase large subunit	RRM1
Only CTR	P36542	P36542	ATP synthase subunit gamma, mitochondrial	ATP5C1
Only CTR	P45954	P45954	Short/branched chain specific acyl-CoA dehydrogenase, mitochondrial	ACADSB
Only CTR	P51654;H0Y3U6	P51654;H0Y3U6	Glypican-3;Secreted glypican-3	GPC3
Only CTR	P52815	P52815	39S ribosomal protein L12, mitochondrial	MRPL12
Only CTR	P52895;B4DK69;S4R3P0	P52895;B4DK69;S4R3P0	Aldo-keto reductase family 1 member C2	AKR1C2
Only CTR	P67775;P62714;H0YBN9;H0YC23	P67775;P62714;H0YBN9;H0YC23	Serine/threonine-protein phosphatase 2A catalytic subunit alpha isoform;Serine/threonine-protein phosphatase 2A catalytic subunit beta isoform	PPP2CA;PPP2CB
Only CTR	Q01581	Q01581	Hydroxymethylglutaryl-CoA synthase, cytoplasmic	HMGCS1
Only CTR	Q13347	Q13347	Eukaryotic translation initiation factor 3 subunit I	EIF3I
Only CTR	Q14126;J3KSI6	Q14126	Desmoglein-2	DSG2
Only CTR	Q86VP6;A0A0C4DGH5	Q86VP6;A0A0C4DGH5	Cullin-associated NEDD8-dissociated protein 1	CAND1
Only CTR	Q8NEJ9	Q8NEJ9	Neuroguidin	NGDN
Only CTR	Q96B26	Q96B26	Exosome complex component RRP43	EXOSC8
Only CTR	Q96HR9	Q96HR9	Receptor expression-enhancing protein 6	REEP6
Only CTR	Q99956	Q99956	Dual specificity protein phosphatase 9	DUSP9
Only CTR	Q9BTT0;E9PPH5;Q5TB19;E9PLC4	Q9BTT0;E9PPH5	Acidic leucine-rich nuclear phosphoprotein 32 family member E	ANP32E
Only CTR	Q9BTV4	Q9BTV4	Transmembrane protein 43	TMEM43
Only CTR	Q9BV86	Q9BV86	N-terminal Xaa-Pro-Lys N-methyltransferase 1;N-terminal Xaa-Pro-Lys N-methyltransferase 1, N-terminally processed	NTMT1
Only CTR	Q9NTN3	Q9NTN3	UDP-glucuronic acid/UDP-N-acetylgalactosamine transporter	SLC35D1
Only CTR	Q9UKX7	Q9UKX7	Nuclear pore complex protein Nup50	NUP50
Only CTR	Q9Y3D5	Q9Y3D5	28S ribosomal protein S18c, mitochondrial	MRPS18C
-0.420185	E9PFG7;A0A0D9SFS3;E9PDF2;E9PCR7;Q02218;Q9ULD0	E9PFG7;A0A0D9SFS3;E9PDF2;E9PCR7;Q02218	2-oxoglutarate dehydrogenase, mitochondrial	OGDH
-0.383911	A0A2R8YEY5;A0A2R8YEZ4;A0A2R8Y5D3;O15160	A0A2R8YEY5;A0A2R8YEZ4;A0A2R8Y5D3;O15160	DNA-directed RNA polymerases I and III subunit RPAC1	POLR1C
-0.387309	A8MZH8;A8MXQ1;P53801	A8MZH8;A8MXQ1;P53801	Pituitary tumor-transforming gene 1 protein-interacting protein	PTTG1IP
-0.387122	B4DE93;G3V0I5;P49821;E9PLC6;E9PJL9;H0YE81;E9PPR0;E9PQP1;E9PMX3;E9PPD6;H0YD04	B4DE93;G3V0I5;P49821;E9PLC6	NADH dehydrogenase [ubiquinone] flavoprotein 1, mitochondrial	NDUFV1
-1.14504	C9JEU5;C9JC84;P02679;C9JPQ9;C9JU00	C9JEU5;C9JC84;P02679	Fibrinogen gamma chain	FGG
-0.33137	H0Y8R1;F5H5I6;H0YAK1;Q12849	H0Y8R1;F5H5I6;H0YAK1;Q12849	G-rich sequence factor 1	GRSF1
-0.655014	M0QXM4;Q15758	M0QXM4;Q15758	Amino acid transporter;Neutral amino acid transporter B(0)	SLC1A5
-0.700524	Q6IQ42;Q5JRI1;O75494	Q6IQ42;Q5JRI1;O75494	Serine/arginine-rich splicing factor 10	FUSIP1;SRSF10
-0.356534	O95782;A0A0G2JQM1;A0A0G2JS82;O94973	O95782;A0A0G2JQM1;A0A0G2JS82;O94973	AP-2 complex subunit alpha-1;AP-2 complex subunit alpha-2	AP2A1;AP2A2
-1.94604	P11166	P11166	Solute carrier family 2, facilitated glucose transporter member 1	SLC2A1
-0.629019	P11498;E9PRE7;E9PS68	P11498;E9PRE7	Pyruvate carboxylase, mitochondrial	PC
-0.517796	P12235;V9GYG0	P12235;V9GYG0	ADP/ATP translocase 1	SLC25A4
-1.0026	P12814;H9KV75;G3V2W4;G3V2N5;H7C5W8;P35609;Q08043;A0A087WSZ2;G3V2X9;G3V5M4;H0YJ11;G3V2E8;H0YJW3;G3V380	P12814;H9KV75	Alpha-actinin-1	ACTN1
-0.477362	P14854	P14854	Cytochrome c oxidase subunit 6B1	COX6B1
-0.314312	P15924	P15924	Desmoplakin	DSP
-0.457967	P36957;Q86SW4;H0YJF9;G3V5M3;G3V3F0	P36957	Dihydrolipoyllysine-residue succinyltransferase component of 2-oxoglutarate dehydrogenase complex, mitochondrial	DLST
-0.557329	P38117	P38117	Electron transfer flavoprotein subunit beta	ETFB
-0.307116	P38606;C9JA17;C9JVW8	P38606;C9JA17;C9JVW8	V-type proton ATPase catalytic subunit A	ATP6V1A
-0.302105	P56192;H0YHV5;H0YIC2;F8VPL7;F8VS26;F8W0M7;F8W0S4;F8VZZ9;F5H2V6	P56192;H0YHV5	Methionine--tRNA ligase, cytoplasmic	MARS
-0.263911	P62136;E9PMD7;F8VR82;F8VYE8;F8W0W8;P36873;E7ETD8;A0A087WYY5;F5H1L6;F5H037;F8WE71;H0Y3Y6	P62136;E9PMD7;F8VR82;F8VYE8;F8W0W8;P36873;E7ETD8	Serine/threonine-protein phosphatase PP1-alpha catalytic subunit;Serine/threonine-protein phosphatase;Serine/threonine-protein phosphatase PP1-gamma catalytic subunit	PPP1CA;PPP1CC;PPP1CB
-0.504061	P62873;B1AKQ8;F6UT28;F6X3N5;B3KVK2	P62873;B1AKQ8;F6UT28;F6X3N5	Guanine nucleotide-binding protein G(I)/G(S)/G(T) subunit beta-1	GNB1
-0.390581	Q7L2H7;J3KNJ2;E9PRI2;E9PRY0;E9PN86;E7ESM3;H0YCQ8	Q7L2H7;J3KNJ2	Eukaryotic translation initiation factor 3 subunit M	EIF3M
-0.672547	Q96T23;H7C306;H0YER1	Q96T23;H7C306;H0YER1	Remodeling and spacing factor 1	RSF1
-0.517272	Q9NYL9;H0YKU1;H0YNJ8	Q9NYL9;H0YKU1;H0YNJ8	Tropomodulin-3	TMOD3
Only CTRCC	A0A087X2E5;A0A087WZN1;O43837	A0A087X2E5;A0A087WZN1;O43837	Isocitrate dehydrogenase [NAD] subunit, mitochondrial;Isocitrate dehydrogenase [NAD] subunit beta, mitochondrial	IDH3B
Only CTRCC	A0A0C4DFM1;Q92544	A0A0C4DFM1;Q92544	Transmembrane 9 superfamily member 4	TM9SF4
Only CTRCC	A0A0D9SFK2;Q92614	A0A0D9SFK2;Q92614	Unconventional myosin-XVIIIa	MYO18A
Only CTRCC	A0A2R8Y5A0;A0A2R8YF43;A0A2R8YD58;E7EU96;P68400;A0A2R8YDP2;A0A2R8YFU2;Q8NEV1;A0A087WY74;A0A2R8YDY7;A0A2R8YEW1;V9GYA2;A0A2R8Y4D6;A0A2R8Y4H0	A0A2R8Y5A0;A0A2R8YF43;A0A2R8YD58;E7EU96;P68400;A0A2R8YDP2;A0A2R8YFU2;Q8NEV1	Casein kinase II subunit alpha;Casein kinase II subunit alpha 3	CSNK2A1;CSNK2A3
Only CTRCC	A0A2R8Y7U1;A0A2R8YGD1;A0A2R8YD45;O14773	A0A2R8Y7U1;A0A2R8YGD1;A0A2R8YD45;O14773	Tripeptidyl-peptidase 1	TPP1
Only CTRCC	A0A3B3ISQ4;Q9H6S3;H0YD62;H0YF37;A0A087WX39	A0A3B3ISQ4;Q9H6S3	Epidermal growth factor receptor kinase substrate 8-like protein 2	EPS8L2
Only CTRCC	A0A3B3ITC2;Q13884;E5RIX7	A0A3B3ITC2;Q13884	Beta-1-syntrophin	SNTB1
Only CTRCC	A0A3B3ITK7;P36871	A0A3B3ITK7;P36871	Phosphoglucomutase-1	PGM1
Only CTRCC	C9IYN3;D6W592;B7WPG3;Q8WVV9;H7C464	C9IYN3;D6W592;B7WPG3;Q8WVV9	Heterogeneous nuclear ribonucleoprotein L-like	HNRNPLL;HNRPLL
Only CTRCC	C9JEY1;C9K057;O15143;C9JM51;F8WEB3;C9JTT6;C9JBJ7;C9J4Z7;F8VXW2;C9JQM8;C9JFG9;C9J6C8	C9JEY1;C9K057;O15143;C9JM51;F8WEB3;C9JTT6;C9JBJ7;C9J4Z7;F8VXW2;C9JQM8;C9JFG9;C9J6C8	Actin-related protein 2/3 complex subunit 1B	ARPC1B
Only CTRCC	S4R2X2;D6RFI0;Q9H9B4;D6RAE9;D6RDG7	S4R2X2;D6RFI0;Q9H9B4;D6RAE9;D6RDG7	Sideroflexin-1	SFXN1
Only CTRCC	F2Z307;O95670;O75348	F2Z307;O95670;O75348	V-type proton ATPase subunit G 2;V-type proton ATPase subunit G 1	ATP6V1G2-DDX39B;ATP6V1G2;ATP6V1G1
Only CTRCC	F8VZN8;O14974	F8VZN8;O14974	Protein phosphatase 1 regulatory subunit 12A	PPP1R12A
Only CTRCC	H0YF61;P22307	H0YF61;P22307	Non-specific lipid-transfer protein	SCP2
Only CTRCC	H3BV16;H3BPJ9;O96000	H3BV16;H3BPJ9;O96000	NADH dehydrogenase [ubiquinone] 1 beta subcomplex subunit 10	NDUFB10
Only CTRCC	K7EN27;Q99497;K7ELW0	K7EN27;Q99497;K7ELW0	Protein deglycase DJ-1	PARK7
Only CTRCC	O14493;O95484;P56747;O15551	O14493;O95484;P56747;O15551	Claudin-4;Claudin-9;Claudin-6;Claudin-3	CLDN4;CLDN9;CLDN6;CLDN3
Only CTRCC	O43920	O43920	NADH dehydrogenase [ubiquinone] iron-sulfur protein 5	NDUFS5
Only CTRCC	O60547	O60547	GDP-mannose 4,6 dehydratase	GMDS
Only CTRCC	Q5TFJ7;O60684	Q5TFJ7;O60684	Importin subunit alpha-7	KPNA6
Only CTRCC	O75335;M0QZB5;B1APN9	O75335;M0QZB5;B1APN9	Liprin-alpha-4	PPFIA4
Only CTRCC	P01024	P01024	Complement C3;Complement C3 beta chain;C3-beta-c;Complement C3 alpha chain;C3a anaphylatoxin;Acylation stimulating protein;Complement C3b alpha chain;Complement C3c alpha chain fragment 1;Complement C3dg fragment;Complement C3g fragment;Complement C3d fragment;Complement C3f fragment;Complement C3c alpha chain fragment 2	C3
Only CTRCC	P04179	P04179	Superoxide dismutase [Mn], mitochondrial	SOD2
Only CTRCC	P08574	P08574	Cytochrome c1, heme protein, mitochondrial	CYC1
Only CTRCC	P13674	P13674	Prolyl 4-hydroxylase subunit alpha-1	P4HA1
Only CTRCC	P46109	P46109	Crk-like protein	CRKL
Only CTRCC	P48047;H7C0C1;H7C068	P48047;H7C0C1	ATP synthase subunit O, mitochondrial	ATP5O
Only CTRCC	P49321;E9PI86;Q5T624;E9PPQ8;H0YDS9;E9PRH9;H0YF33;E9PPR5	P49321	Nuclear autoantigenic sperm protein	NASP
Only CTRCC	P49915	P49915	GMP synthase [glutamine-hydrolyzing]	GMPS
Only CTRCC	P61626;F8VV32;A0A0B4J259	P61626;F8VV32;A0A0B4J259	Lysozyme C;Lysozyme	LYZ
Only CTRCC	P61960	P61960	Ubiquitin-fold modifier 1	UFM1
Only CTRCC	P62140;C9J9S3;C9JP48	P62140;C9J9S3;C9JP48	Serine/threonine-protein phosphatase PP1-beta catalytic subunit;Serine/threonine-protein phosphatase	PPP1CB
Only CTRCC	P62906	P62906	60S ribosomal protein L10a	RPL10A
Only CTRCC	P68431	P68431	Histone H3.1	HIST1H3A
Only CTRCC	Q13363;E9PGB1;E7ESU7;H0Y8U5;D6RAX2;E7EPF8;H0Y8W7	Q13363;E9PGB1;E7ESU7;H0Y8U5;D6RAX2;E7EPF8;H0Y8W7	C-terminal-binding protein 1	CTBP1
Only CTRCC	Q14651	Q14651	Plastin-1	PLS1
Only CTRCC	Q15046;J3KRL2;H3BVA8;H3BPV7;H3BRC9	Q15046	Lysine--tRNA ligase	KARS
Only CTRCC	Q15056	Q15056	Eukaryotic translation initiation factor 4H	EIF4H
Only CTRCC	Q15424;K7ES42	Q15424	Scaffold attachment factor B1	SAFB
Only CTRCC	Q5JRX3;B1APQ0;A0A0A0MRX9	Q5JRX3;B1APQ0;A0A0A0MRX9	Presequence protease, mitochondrial	PITRM1
Only CTRCC	Q5QPD0;Q5TFE4	Q5QPD0;Q5TFE4	5-nucleotidase domain-containing protein 1	NT5DC1
Only CTRCC	Q6YN16	Q6YN16	Hydroxysteroid dehydrogenase-like protein 2	HSDL2
Only CTRCC	Q71U36;P0DPH8;P0DPH7;Q6PEY2;V9GZ17	Q71U36;P0DPH8;P0DPH7;Q6PEY2	Tubulin alpha-1A chain;Tubulin alpha-3E chain	TUBA1A;TUBA3E
Only CTRCC	Q8TDD1	Q8TDD1	ATP-dependent RNA helicase DDX54	DDX54
Only CTRCC	Q96B49	Q96B49	Mitochondrial import receptor subunit TOM6 homolog	TOMM6
Only CTRCC	Q96HE7;G3V5B3;G3V3E6	Q96HE7;G3V5B3;G3V3E6	ERO1-like protein alpha	ERO1L
Only CTRCC	Q99519;E9PIF4	Q99519;E9PIF4	Sialidase-1	NEU1
Only CTRCC	Q9BS26	Q9BS26	Endoplasmic reticulum resident protein 44	ERP44
Only CTRCC	Q9H8Y8	Q9H8Y8	Golgi reassembly-stacking protein 2	GORASP2
Only CTRCC	Q9NS62	Q9NS62	Thrombospondin type-1 domain-containing protein 1	THSD1
Only CTRCC	Q9UBT2;K7EPL2;U3KQ93	Q9UBT2;K7EPL2	SUMO-activating enzyme subunit 2	UBA2
Only CTRCC	Q9UNW1	Q9UNW1	Multiple inositol polyphosphate phosphatase 1	MINPP1
Only CTRCC	Q9Y2Z0	Q9Y2Z0	Suppressor of G2 allele of SKP1 homolog	SUGT1
Only CTRCC	Q9Y3I0	Q9Y3I0	tRNA-splicing ligase RtcB homolog	RTCB
