# Supplementary material for: Methionine Supplementation Affects Metabolism and Reduces Tumor Aggressiveness in Liver Cancer Cells
Source: Cells. 2020 Nov 16;9(11):2491. doi: 10.3390/cells9112491 (PMC7696226; doi:10.3390/cells9112491)
Supplement: Supplementary file 1 [file cells-09-02491-s001.zip › cells-898743-supplementary/Table S4.xlsx]

## Sheet: Foglio1
Table S4: Proteins differentially expressed in the comparison METCC vs CTR
Student's T-test	Protein IDs	Majority protein IDs	Protein names	Gene names
0.549745	A0A024R4M0;P46781;B5MCT8;C9JM19;F2Z3C0;A8MXK4	A0A024R4M0;P46781;B5MCT8;C9JM19	40S ribosomal protein S9	RPS9
1.59356	A0A075B736;Q5SQY0;Q3ZCM7	A0A075B736;Q5SQY0;Q3ZCM7	Tubulin beta-8 chain	TUBB8
0.604627	A0A0R4J2E8;A8MXP9;P43243;D6REM6;D6R991;B3KM87;Q68E03;D6RBI2;D6RBK5;D6RE02;D6RIA2;H0Y8T4	A0A0R4J2E8;A8MXP9;P43243;D6REM6;D6R991;B3KM87	Matrin-3	MATR3
0.528233	K7EMA7;H7BY10;K7EJV9;K7ERT8;A8MUS3;P62750	K7EMA7;H7BY10;K7EJV9;K7ERT8;A8MUS3;P62750	60S ribosomal protein L23a	RPL23A
0.256232	B4DFG0;P35659;H0Y8X0;D6RDA2;D6R9L5;H0Y993	B4DFG0;P35659;H0Y8X0;D6RDA2	Protein DEK	DEK
0.314261	C9JA28;Q9UNL2	C9JA28;Q9UNL2	Translocon-associated protein subunit gamma	SSR3
1.1285	C9JJ34;F6WQW2;P43487;C9JXG8;C9JDM3;C9JGV6;C9JIC6	C9JJ34;F6WQW2;P43487;C9JXG8;C9JDM3;C9JGV6	Ran-specific GTPase-activating protein	RANBP1
0.659627	D6RE80	D6RE80	Submitted name: E3 ubiquitin-protein transferase MAEA	MAEA
1.99438	E9PK54;E9PQQ4;E9PQK7;E9PN25;E9PPY6	E9PK54;E9PQQ4;E9PQK7;E9PN25;E9PPY6	Submitted name: Heat shock cognate 71 kDa protein	HSPA8
0.545503	F8VPD4;P27708	F8VPD4;P27708	CAD protein;Glutamine-dependent carbamoyl-phosphate synthase;Aspartate carbamoyltransferase;Dihydroorotase	CAD
1.35607	F8WBH7;O95456	F8WBH7;O95456	Proteasome assembly chaperone 1	PSMG1
0.801352	F8WJN3;Q16630	F8WJN3;Q16630	Cleavage and polyadenylation specificity factor subunit 6	CPSF6
0.547677	H0YJ63;G3V438;H0YJG7;O95433	H0YJ63;G3V438;H0YJG7;O95433	Activator of 90 kDa heat shock protein ATPase homolog 1	AHSA1
0.755351	H0YLA2;P37108	H0YLA2;P37108	Signal recognition particle 14 kDa protein	SRP14
0.959224	H3BLU7;Q8NHP1;O43488	H3BLU7;Q8NHP1;O43488	Aflatoxin B1 aldehyde reductase member 4;Aflatoxin B1 aldehyde reductase member 2	AKR7A2;AKR7L
0.524728	J3QRS3;P19105;O14950;J3KTJ1;P24844	J3QRS3;P19105;O14950	Myosin regulatory light chain 12A;Myosin regulatory light chain 12B	MYL12A;MYL12B
0.649796	K7EK06;K7ER16;Q9Y285	K7EK06;K7ER16;Q9Y285	Phenylalanine--tRNA ligase alpha subunit	FARSA
0.510753	O00151	O00151	PDZ and LIM domain protein 1	PDLIM1
0.635968	O14737;K7ESJ4;K7EQA1;Q3HM38;X6R2P6	O14737;K7ESJ4;K7EQA1	Programmed cell death protein 5	PDCD5
1.00661	O60869	O60869	Endothelial differentiation-related factor 1	EDF1
0.885159	P04114;CON__ENSEMBL:ENSBTAP00000032840;A8MUN2	P04114	Apolipoprotein B-100;Apolipoprotein B-48	APOB
0.550056	P08133;E5RK69;E7EMC6;H0YC77;E5RFF0;E5RJF5;E5RK63	P08133;E5RK69;E7EMC6	Annexin A6;Annexin	ANXA6
0.714084	P10768;H7BZT7;X6RA14;U3KQT1	P10768;H7BZT7;X6RA14	S-formylglutathione hydrolase	ESD
1.03309	P11169;Q8TDB8	P11169;Q8TDB8	Solute carrier family 2, facilitated glucose transporter member 3;Solute carrier family 2, facilitated glucose transporter member 14	SLC2A3;SLC2A14
0.135567	P14868;C9JQM9;C9J7S3;C9JLC1;H7C278;H7BZ35	P14868	Aspartate--tRNA ligase, cytoplasmic	DARS
1.45974	P16444	P16444	Dipeptidase 1	DPEP1
0.571741	P25685;M0R080	P25685;M0R080	DnaJ homolog subfamily B member 1	DNAJB1
0.854958	P30041	P30041	Peroxiredoxin-6	PRDX6
0.57491	P49458;E9PE20	P49458;E9PE20	Signal recognition particle 9 kDa protein	SRP9
0.678322	P62633	P62633	Cellular nucleic acid-binding protein	CNBP
0.900752	Q06520	Q06520	Bile salt sulfotransferase	SULT2A1
0.855167	Q13907;C9JD53;C9JKM8	Q13907;C9JD53;C9JKM8	Isopentenyl-diphosphate Delta-isomerase 1	IDI1
0.350152	Q15365	Q15365	Poly(rC)-binding protein 1	PCBP1
0.100625	Q8N6C5	Q8N6C5	Immunoglobulin superfamily member 1	IGSF1
0.932041	Q93009;H3BND8;F5H2X1	Q93009;H3BND8	Ubiquitin carboxyl-terminal hydrolase 7;Ubiquitin carboxyl-terminal hydrolase	USP7
0.363111	Q99733;C9JZI7;E9PNW0;E9PJJ2;E9PS34;E9PNJ7;E9PKT8;C9J6D1;E9PP22;A8MXH2;H0YCI4;E9PKI2;C9J1B1;F8VVB5	Q99733;C9JZI7;E9PNW0;E9PJJ2;E9PS34;E9PNJ7;E9PKT8;C9J6D1	Nucleosome assembly protein 1-like 4	NAP1L4
0.709829	Q9Y265;H7C4G5;E7ETR0;J3QLR1	Q9Y265;H7C4G5;E7ETR0	RuvB-like 1	RUVBL1
0.524193	Q9Y5L4	Q9Y5L4	Mitochondrial import inner membrane translocase subunit Tim13	TIMM13
Only CTR	A0A087WU21	A0A087WU21	Submitted name: Signal transducer CD24	CD24
Only CTR	A0A087WVC1;Q9BQ39	A0A087WVC1;Q9BQ39	ATP-dependent RNA helicase DDX50	DDX50
Only CTR	A0A0G2JP90;A0A087WW46;J3KN36;A0A0G2JN29;A0A087X117;Q15155;P69849;Q5JPE7	A0A0G2JP90;A0A087WW46;J3KN36;A0A0G2JN29;A0A087X117;Q15155;P69849;Q5JPE7	Nodal modulator 1;Nodal modulator 3;Nodal modulator 2	NOMO1;NOMO3;NOMO2
Only CTR	A0A087WXM6;J3QQT2;J3QLC8;J3KRX5;A0A0A0MRF8;A0A0A6YYL6;P18621;J3KRB3;A0A087WWH0;J3QS96	A0A087WXM6;J3QQT2;J3QLC8;J3KRX5;A0A0A0MRF8;A0A0A6YYL6;P18621;J3KRB3;A0A087WWH0;J3QS96	60S ribosomal protein L17	RPL17;RPL17-C18orf32
Only CTR	A0A096LNJ1;A0A096LP73;A0A2R8Y6K9;A0A096LNH5;H7C1F6;A0A2R8YDR7;H7C2G3;F2Z2Q0;A0A096LP12;A0A0B4J2H4;P0DPI2;A0A0B4J2D5;A0A096LPI6	A0A096LNJ1;A0A096LP73;A0A2R8Y6K9;A0A096LNH5;H7C1F6;A0A2R8YDR7;H7C2G3;F2Z2Q0;A0A096LP12;A0A0B4J2H4;P0DPI2;A0A0B4J2D5;A0A096LPI6	Submitted name: Glutamine amidotransferase-like class 1 domain-containing protein 3B, mitochondrial	C21orf33
Only CTR	A0A0G2JQK5;Q6DKJ4	A0A0G2JQK5;Q6DKJ4	Nucleoredoxin	NXN
Only CTR	A6NHQ2	A6NHQ2	rRNA/tRNA 2-O-methyltransferase fibrillarin-like protein 1	FBLL1
Only CTR	B1AHA8;P09601	B1AHA8;P09601	Heme oxygenase 1	HMOX1
Only CTR	C9JME2;Q9Y4F1;M0QXT1;M0R262;M0QYB0;A0A1B0GV68	C9JME2;Q9Y4F1;M0QXT1	FERM, RhoGEF and pleckstrin domain-containing protein 1	FARP1
Only CTR	F2Z2Y6;C9JNV3;O95777;C9JIZ0	F2Z2Y6;C9JNV3;O95777;C9JIZ0	U6 snRNA-associated Sm-like protein LSm8	LSM8
Only CTR	C9JRZ8	C9JRZ8	Aldo-keto reductase family 1 member B15	AKR1B15
Only CTR	D6REC7;P42285	D6REC7;P42285	Superkiller viralicidic activity 2-like 2	SKIV2L2
Only CTR	D6REX3;O94979;H7BXG7;D6RHZ5;H0YAF5;H0Y8V7;H0Y8W8;H0YAB3;D6RE64;D6RCQ9;H0Y9V3;H0Y9T9;H0Y9K1	D6REX3;O94979;H7BXG7;D6RHZ5	Protein transport protein Sec31A	SEC31A
Only CTR	E5RHH1;J3KSS0;J3QRI7;J3QQQ9;J3QQV1;E5RIT6;J3QRC4;Q9UNX3;P61254	E5RHH1;J3KSS0;J3QRI7;J3QQQ9;J3QQV1;E5RIT6;J3QRC4;Q9UNX3;P61254	60S ribosomal protein L26-like 1;60S ribosomal protein L26	RPL26L1;RPL26
Only CTR	H7C2I4;E7ES68;G5E9D5;Q9BQ52	H7C2I4;E7ES68;G5E9D5;Q9BQ52	Zinc phosphodiesterase ELAC protein 2	ELAC2
Only CTR	H0YBN7;E7EVQ6;Q14534	H0YBN7;E7EVQ6;Q14534	Squalene monooxygenase	SQLE
Only CTR	E9PD53;Q9NTJ3	E9PD53;Q9NTJ3	Structural maintenance of chromosomes protein;Structural maintenance of chromosomes protein 4	SMC4
Only CTR	G5E9R5;P24666;F2Z2Q9;D3YTI2	G5E9R5;P24666;F2Z2Q9;D3YTI2	Low molecular weight phosphotyrosine protein phosphatase	ACP1
Only CTR	H0YN14;Q8TEX9;H0YLV0;H0YL92;H0YMR4	H0YN14;Q8TEX9	Importin-4	IPO4
Only CTR	J3KMX3;P02771	J3KMX3;P02771	Alpha-fetoprotein	AFP
Only CTR	J3KQ48;Q9Y3E5	J3KQ48;Q9Y3E5	Peptidyl-tRNA hydrolase 2, mitochondrial	PTRH2
Only CTR	K7EM18;P41567;K7EQP2	K7EM18;P41567	Eukaryotic translation initiation factor 1	EIF1
Only CTR	K7EN82;P30419;B7Z8J4	K7EN82;P30419;B7Z8J4	Glycylpeptide N-tetradecanoyltransferase 1	NMT1
Only CTR	K7ERG4;P62316	K7ERG4;P62316	Small nuclear ribonucleoprotein Sm D2	SNRPD2
Only CTR	L7N489	L7N489	Submitted name: Enkurin	ENKUR
Only CTR	Q5T8U5;O15260	Q5T8U5;O15260	Surfeit locus protein 4	SURF4
Only CTR	O75937	O75937	DnaJ homolog subfamily C member 8	DNAJC8
Only CTR	P00846	P00846	ATP synthase subunit a	MT-ATP6
Only CTR	P02787;C9JVG0;H7C5E8	P02787	Serotransferrin	TF
Only CTR	P12955	P12955	Xaa-Pro dipeptidase	PEPD
Only CTR	P14174	P14174	Macrophage migration inhibitory factor	MIF
Only CTR	P16152	P16152	Carbonyl reductase [NADPH] 1	CBR1
Only CTR	P18827;E9PHH3;H7C1K4	P18827;E9PHH3;H7C1K4	Syndecan-1	SDC1
Only CTR	P46939;Q5T097	P46939	Utrophin	UTRN
Only CTR	P49207	P49207	60S ribosomal protein L34	RPL34
Only CTR	P52815	P52815	39S ribosomal protein L12, mitochondrial	MRPL12
Only CTR	P52895;B4DK69;S4R3P0	P52895;B4DK69;S4R3P0	Aldo-keto reductase family 1 member C2	AKR1C2
Only CTR	P55263	P55263	Adenosine kinase	ADK
Only CTR	P61006	P61006	Ras-related protein Rab-8A	RAB8A
Only CTR	P62195;J3QSE0;J3QLH6;J3KRP2;J3QSA9;J3QQM1	P62195;J3QSE0;J3QLH6;J3KRP2;J3QSA9;J3QQM1	26S protease regulatory subunit 8	PSMC5
Only CTR	P67775;P62714;H0YBN9;H0YC23	P67775;P62714;H0YBN9;H0YC23	Serine/threonine-protein phosphatase 2A catalytic subunit alpha isoform;Serine/threonine-protein phosphatase 2A catalytic subunit beta isoform	PPP2CA;PPP2CB
Only CTR	Q01581	Q01581	Hydroxymethylglutaryl-CoA synthase, cytoplasmic	HMGCS1
Only CTR	Q14126;J3KSI6	Q14126	Desmoglein-2	DSG2
Only CTR	Q16644	Q16644	MAP kinase-activated protein kinase 3	MAPKAPK3
Only CTR	Q7L2H7;J3KNJ2;E9PRI2;E9PRY0;E9PN86;E7ESM3;H0YCQ8	Q7L2H7;J3KNJ2	Eukaryotic translation initiation factor 3 subunit M	EIF3M
Only CTR	Q8NEJ9	Q8NEJ9	Neuroguidin	NGDN
Only CTR	Q92796;Q5JUW8	Q92796;Q5JUW8	Disks large homolog 3	DLG3
Only CTR	Q96AB3;K7EKW4	Q96AB3;K7EKW4	Isochorismatase domain-containing protein 2, mitochondrial	ISOC2
Only CTR	Q96RP9;C9IZ01	Q96RP9;C9IZ01	Elongation factor G, mitochondrial	GFM1
Only CTR	Q96T23;H7C306;H0YER1	Q96T23;H7C306;H0YER1	Remodeling and spacing factor 1	RSF1
Only CTR	Q99956	Q99956	Dual specificity protein phosphatase 9	DUSP9
Only CTR	Q9BTT0;E9PPH5;Q5TB19;E9PLC4	Q9BTT0;E9PPH5	Acidic leucine-rich nuclear phosphoprotein 32 family member E	ANP32E
Only CTR	Q9BV86	Q9BV86	N-terminal Xaa-Pro-Lys N-methyltransferase 1;N-terminal Xaa-Pro-Lys N-methyltransferase 1, N-terminally processed	NTMT1
Only CTR	Q9BX68	Q9BX68	Histidine triad nucleotide-binding protein 2, mitochondrial	HINT2
Only CTR	S4R369;Q9BZE1;H0Y4J2;A6NHR2	S4R369;Q9BZE1	39S ribosomal protein L37, mitochondrial	MRPL37
Only CTR	Q9NQC3;F8W914;A0A0U1RQR6;H7C106	Q9NQC3;F8W914	Reticulon-4;Reticulon	RTN4
Only CTR	Q9NTN3	Q9NTN3	UDP-glucuronic acid/UDP-N-acetylgalactosamine transporter	SLC35D1
Only CTR	Q9P2J5;A0A087WXY1	Q9P2J5;A0A087WXY1	Leucine--tRNA ligase, cytoplasmic	LARS
Only CTR	Q9UKX7	Q9UKX7	Nuclear pore complex protein Nup50	NUP50
Only CTR	Q9UQE7	Q9UQE7	Structural maintenance of chromosomes protein 3	SMC3
Only CTR	Q9Y333	Q9Y333	U6 snRNA-associated Sm-like protein LSm2	LSM2
Only CTR	Q9Y3B4	Q9Y3B4	Splicing factor 3B subunit 6	SF3B6
Only CTR	Q9Y3D5	Q9Y3D5	28S ribosomal protein S18c, mitochondrial	MRPS18C
-0.692029	A0A024RA52;P25787;C9JCK5;H3BT36	A0A024RA52;P25787;C9JCK5	Proteasome subunit alpha type;Proteasome subunit alpha type-2	PSMA2
-1.57501	A0A087X1Z3;Q9UL46;H0YM70;H0YKU2	A0A087X1Z3;Q9UL46;H0YM70	Proteasome activator complex subunit 2	PSME2
-1.3901	A0A0S2Z6F0;A0A3B3IUB5;Q8TCT9;A0A075B6F6;A0A3B3IT72	A0A0S2Z6F0;A0A3B3IUB5;Q8TCT9;A0A075B6F6;A0A3B3IT72	Minor histocompatibility antigen H13	HM13
-1.3564	A0A1W2PQV2;P23434;H3BNV1;H3BUH9;A0A1W2PRH4;A0A1W2PPE4;A0A1W2PNX3;A0A1W2PPQ1;A0A1W2PS29	A0A1W2PQV2;P23434;H3BNV1;H3BUH9;A0A1W2PRH4;A0A1W2PPE4;A0A1W2PNX3;A0A1W2PPQ1;A0A1W2PS29	Glycine cleavage system H protein, mitochondrial	GCSH
-0.599206	A2A274;Q99798	A2A274;Q99798	Aconitate hydratase, mitochondrial	ACO2
-0.974789	A8MUD9;P18124	A8MUD9;P18124	60S ribosomal protein L7	RPL7
-0.700803	B8ZZC5;B8ZZA8	B8ZZC5;B8ZZA8	Submitted name: Glutaminase kidney isoform, mitochondrial	GLS
-1.65736	G3V1C3;Q9BZZ5;E9PQK6;H0YER7	G3V1C3;Q9BZZ5	Apoptosis inhibitor 5	API5
-0.297403	H0YLI6;H0YMU3;H0YL72;P50213;H0YKD0	H0YLI6;H0YMU3;H0YL72;P50213;H0YKD0	Isocitrate dehydrogenase [NAD] subunit alpha, mitochondrial	IDH3A
-1.26997	H3BP73;Q15274	H3BP73;Q15274	Nicotinate-nucleotide pyrophosphorylase [carboxylating]	QPRT
-0.564007	J3KNF8;D6RFH4;H3BUX2;O43169	J3KNF8;D6RFH4;H3BUX2;O43169	Cytochrome b5 type B	CYB5B
-0.702953	J3KQ32;Q9NTK5;C9JTK6	J3KQ32;Q9NTK5;C9JTK6	Obg-like ATPase 1	OLA1
-0.484147	K7ELL7;P14314;A0A0C4DGP4;K7EKX1;K7EJ70;K7EPW7	K7ELL7;P14314	Glucosidase 2 subunit beta	PRKCSH
-1.43083	O00264	O00264	Membrane-associated progesterone receptor component 1	PGRMC1
-2.19894	O14744;G3V5L5;G3V580;H0YJD3;G3V2L6;G3V2X6;H0YJX6	O14744;G3V5L5;G3V580	Protein arginine N-methyltransferase 5;Protein arginine N-methyltransferase 5, N-terminally processed	PRMT5
-0.926153	O75569	O75569	Interferon-inducible double-stranded RNA-dependent protein kinase activator A	PRKRA
-0.9503	P07954	P07954	Fumarate hydratase, mitochondrial	FH
-2.66139	P11166	P11166	Solute carrier family 2, facilitated glucose transporter member 1	SLC2A1
-0.630297	P11498;E9PRE7;E9PS68	P11498;E9PRE7	Pyruvate carboxylase, mitochondrial	PC
-0.915953	P11717;S4R328	P11717	Cation-independent mannose-6-phosphate receptor	IGF2R
-0.987835	P12236	P12236	ADP/ATP translocase 3;ADP/ATP translocase 3, N-terminally processed	SLC25A6
-1.02822	P12814;H9KV75;G3V2W4;G3V2N5;H7C5W8;P35609;Q08043;A0A087WSZ2;G3V2X9;G3V5M4;H0YJ11;G3V2E8;H0YJW3;G3V380	P12814;H9KV75	Alpha-actinin-1	ACTN1
-1.29888	P24539;Q5QNZ2	P24539;Q5QNZ2	ATP synthase F(0) complex subunit B1, mitochondrial	ATP5F1
-0.775528	P28066	P28066	Proteasome subunit alpha type-5	PSMA5
-0.781072	P30038;Q5TF55	P30038	Delta-1-pyrroline-5-carboxylate dehydrogenase, mitochondrial	ALDH4A1
-1.47654	P31947	P31947	14-3-3 protein sigma	SFN
-0.338243	P35637;H3BPE7;A0A075B7D9;Q92804	P35637;H3BPE7	RNA-binding protein FUS	FUS
-1.06626	P36578;H3BM89;H3BTP7;H3BU31	P36578;H3BM89	60S ribosomal protein L4	RPL4
-0.869362	P51398;V9GYC9;V9GYW1;V9GY11;V9GYA7;V9GZ03;V9GYJ9;V9GYL9	P51398;V9GYC9;V9GYW1;V9GY11;V9GYA7;V9GZ03;V9GYJ9;V9GYL9	28S ribosomal protein S29, mitochondrial	DAP3
-0.945267	X6R9L0;Q13217	X6R9L0;Q13217	DnaJ homolog subfamily C member 3	DNAJC3
-0.755592	Q15149;H0YDN1;E9PMV1;E9PIA2;E9PKG0	Q15149;H0YDN1	Plectin	PLEC
-2.16354	Q5JTH9	Q5JTH9	RRP12-like protein	RRP12
-2.22411	Q86VP6;A0A0C4DGH5	Q86VP6;A0A0C4DGH5	Cullin-associated NEDD8-dissociated protein 1	CAND1
-1.59557	Q96HR9	Q96HR9	Receptor expression-enhancing protein 6	REEP6
-0.897772	Q9NX58;D6RDJ1	Q9NX58	Cell growth-regulating nucleolar protein	LYAR
-0.48782	Q9NYL9;H0YKU1;H0YNJ8	Q9NYL9;H0YKU1;H0YNJ8	Tropomodulin-3	TMOD3
Only METCC	A0A087WYD1;A0A087WU93;A0A087WZQ6;A0A087X253;P63010;A0A087WXS3;K7EKZ5;K7EJX1;K7EN71;K7ERB2	A0A087WYD1;A0A087WU93;A0A087WZQ6;A0A087X253;P63010	AP-2 complex subunit beta	AP2B1
Only METCC	A0A087WUV8;P35613;A0A087X2B5;R4GN83;R4GMX5;I3L192	A0A087WUV8;P35613;A0A087X2B5	Basigin	BSG
Only METCC	A0A087WVZ3;K7EL62;O95837;P29992	A0A087WVZ3;K7EL62;O95837;P29992	Guanine nucleotide-binding protein subunit alpha-14;Guanine nucleotide-binding protein subunit alpha-11	GNA11;GNA14
Only METCC	A0A087X1B2;B9A018;Q53GS9	A0A087X1B2;B9A018;Q53GS9	U4/U6.U5 tri-snRNP-associated protein 2	USP39
Only METCC	A0A0A0MRA5;M0QYZ0;M0R3F1;B7Z4B8;Q9BUJ2;M0R203;M0QZV6;M0R0K8	A0A0A0MRA5;M0QYZ0;M0R3F1;B7Z4B8;Q9BUJ2	Heterogeneous nuclear ribonucleoprotein U-like protein 1	HNRNPUL1
Only METCC	A0A0C4DFM1;Q92544	A0A0C4DFM1;Q92544	Transmembrane 9 superfamily member 4	TM9SF4
Only METCC	A0A2R8Y7U1;A0A2R8YGD1;A0A2R8YD45;O14773	A0A2R8Y7U1;A0A2R8YGD1;A0A2R8YD45;O14773	Tripeptidyl-peptidase 1	TPP1
Only METCC	A0A3B3ISQ4;Q9H6S3;H0YD62;H0YF37;A0A087WX39	A0A3B3ISQ4;Q9H6S3	Epidermal growth factor receptor kinase substrate 8-like protein 2	EPS8L2
Only METCC	A0A3B3IT57;E9PH64;E7EWZ0;E9PF49;Q9Y6M9	A0A3B3IT57;E9PH64;E7EWZ0;E9PF49;Q9Y6M9	NADH dehydrogenase [ubiquinone] 1 beta subcomplex subunit 9	NDUFB9
Only METCC	A0A3B3ITC2;Q13884;E5RIX7	A0A3B3ITC2;Q13884	Beta-1-syntrophin	SNTB1
Only METCC	A0A3B3ITK7;P36871	A0A3B3ITK7;P36871	Phosphoglucomutase-1	PGM1
Only METCC	A0A3B3IUD7;Q14690	A0A3B3IUD7;Q14690	Protein RRP5 homolog	PDCD11
Only METCC	B4DR61;P61619	B4DR61;P61619	Protein transport protein Sec61 subunit alpha isoform 1	SEC61A1
Only METCC	C9JLU1;P52434	C9JLU1;P52434	DNA-directed RNA polymerases I, II, and III subunit RPABC3	POLR2H
Only METCC	J3QL22;J3QS85;J3KTQ1;J3QKR0;C9JLV5;Q9UNS2	J3QL22;J3QS85;J3KTQ1;J3QKR0;C9JLV5;Q9UNS2	COP9 signalosome complex subunit 3	COPS3
Only METCC	D6RAA6;P57088	D6RAA6;P57088	Transmembrane protein 33	TMEM33
Only METCC	S4R2X2;D6RFI0;Q9H9B4;D6RAE9;D6RDG7	S4R2X2;D6RFI0;Q9H9B4;D6RAE9;D6RDG7	Sideroflexin-1	SFXN1
Only METCC	E9PNR9;E9PQ98;E9PIX6;H0YDE4;E9PKG1;Q99873;E9PMW9;Q9NR22	E9PNR9;E9PQ98;E9PIX6;H0YDE4;E9PKG1;Q99873;E9PMW9;Q9NR22	Protein arginine N-methyltransferase 1;Protein arginine N-methyltransferase 8	PRMT1;PRMT8
Only METCC	F5H0J3;Q16795;H3BRM9;A0A3B3ISG8	F5H0J3;Q16795;H3BRM9;A0A3B3ISG8	NADH dehydrogenase [ubiquinone] 1 alpha subcomplex subunit 9, mitochondrial	NDUFA9
Only METCC	F8VZN8;O14974	F8VZN8;O14974	Protein phosphatase 1 regulatory subunit 12A	PPP1R12A
Only METCC	H7C547;F8WBY4;P54709	H7C547;F8WBY4;P54709	Sodium/potassium-transporting ATPase subunit beta-3	ATP1B3
Only METCC	H0YF61;P22307	H0YF61;P22307	Non-specific lipid-transfer protein	SCP2
Only METCC	J3KSI4;I3L405;I3L261;I3L1D2;I3L4E0;J3QS48;I3L295;J3KTK8;J3QQZ4;J3KT75;J3QW43;J3QRD5;O75352	J3KSI4;I3L405;I3L261;I3L1D2;I3L4E0;J3QS48;I3L295;J3KTK8;J3QQZ4;J3KT75;J3QW43;J3QRD5;O75352	Mannose-P-dolichol utilization defect 1 protein	MPDU1
Only METCC	I3L1L3;Q9BQG0	I3L1L3;Q9BQG0	Myb-binding protein 1A	MYBBP1A
Only METCC	J3QQY2;J3KS45;J9JIE6;Q9UM00	J3QQY2;J3KS45;J9JIE6;Q9UM00	Transmembrane and coiled-coil domain-containing protein 1	TMCO1
Only METCC	K7EKU9;K7ENC2;K7EKC7	K7EKU9;K7ENC2;K7EKC7		CCDC159
Only METCC	K7EN27;Q99497;K7ELW0	K7EN27;Q99497;K7ELW0	Protein deglycase DJ-1	PARK7
Only METCC	O00748;J3QSC0	O00748;J3QSC0	Cocaine esterase	CES2
Only METCC	O14493;O95484;P56747;O15551	O14493;O95484;P56747;O15551	Claudin-4;Claudin-9;Claudin-6;Claudin-3	CLDN4;CLDN9;CLDN6;CLDN3
Only METCC	O43920	O43920	NADH dehydrogenase [ubiquinone] iron-sulfur protein 5	NDUFS5
Only METCC	O75335;M0QZB5;B1APN9	O75335;M0QZB5;B1APN9	Liprin-alpha-4	PPFIA4
Only METCC	O95336;M0R1L2;M0R0U3;M0R261	O95336;M0R1L2;M0R0U3;M0R261	6-phosphogluconolactonase	PGLS
Only METCC	P01019	P01019	Angiotensinogen;Angiotensin-1;Angiotensin-2;Angiotensin-3;Angiotensin-4;Angiotensin 1-9;Angiotensin 1-7;Angiotensin 1-5;Angiotensin 1-4	AGT
Only METCC	P01024	P01024	Complement C3;Complement C3 beta chain;C3-beta-c;Complement C3 alpha chain;C3a anaphylatoxin;Acylation stimulating protein;Complement C3b alpha chain;Complement C3c alpha chain fragment 1;Complement C3dg fragment;Complement C3g fragment;Complement C3d fragment;Complement C3f fragment;Complement C3c alpha chain fragment 2	C3
Only METCC	V9GYC1;V9GYS1;V9GYG9;V9GYM3;P02652	V9GYC1;V9GYS1;V9GYG9;V9GYM3;P02652	Apolipoprotein A-II;Proapolipoprotein A-II;Truncated apolipoprotein A-II	APOA2
Only METCC	P04179	P04179	Superoxide dismutase [Mn], mitochondrial	SOD2
Only METCC	Q16778;P33778;P23527;P06899;Q8N257;Q6DRA6;Q6DN03	Q16778;P33778;P23527;P06899;Q8N257	Histone H2B type 2-E;Histone H2B type 1-B;Histone H2B type 1-O;Histone H2B type 1-J;Histone H2B type 3-B	HIST2H2BE;HIST1H2BB;HIST1H2BO;HIST1H2BJ;HIST3H2BB
Only METCC	P08574	P08574	Cytochrome c1, heme protein, mitochondrial	CYC1
Only METCC	P11279	P11279	Lysosome-associated membrane glycoprotein 1	LAMP1
Only METCC	P46109	P46109	Crk-like protein	CRKL
Only METCC	P48047;H7C0C1;H7C068	P48047;H7C0C1	ATP synthase subunit O, mitochondrial	ATP5O
Only METCC	P49321;E9PI86;Q5T624;E9PPQ8;H0YDS9;E9PRH9;H0YF33;E9PPR5	P49321	Nuclear autoantigenic sperm protein	NASP
Only METCC	P50416	P50416	Carnitine O-palmitoyltransferase 1, liver isoform	CPT1A
Only METCC	P55735;A8MXL6	P55735;A8MXL6	Protein SEC13 homolog	SEC13
Only METCC	P61626;F8VV32;A0A0B4J259	P61626;F8VV32;A0A0B4J259	Lysozyme C;Lysozyme	LYZ
Only METCC	P62140;C9J9S3;C9JP48	P62140;C9J9S3;C9JP48	Serine/threonine-protein phosphatase PP1-beta catalytic subunit;Serine/threonine-protein phosphatase	PPP1CB
Only METCC	P68431	P68431	Histone H3.1	HIST1H3A
Only METCC	Q13363;E9PGB1;E7ESU7;H0Y8U5;D6RAX2;E7EPF8;H0Y8W7	Q13363;E9PGB1;E7ESU7;H0Y8U5;D6RAX2;E7EPF8;H0Y8W7	C-terminal-binding protein 1	CTBP1
Only METCC	Q13492	Q13492	Phosphatidylinositol-binding clathrin assembly protein	PICALM
Only METCC	Q15046;J3KRL2;H3BVA8;H3BPV7;H3BRC9	Q15046	Lysine--tRNA ligase	KARS
Only METCC	Q15067	Q15067	Peroxisomal acyl-coenzyme A oxidase 1	ACOX1
Only METCC	Q15717;M0QZR9	Q15717;M0QZR9	ELAV-like protein 1	ELAVL1
Only METCC	Q53S08;Q9H0N0	Q53S08;Q9H0N0	Ras-related protein Rab-6C	RAB6C
Only METCC	Q5JRX3;B1APQ0;A0A0A0MRX9	Q5JRX3;B1APQ0;A0A0A0MRX9	Presequence protease, mitochondrial	PITRM1
Only METCC	Q6DKI1	Q6DKI1	60S ribosomal protein L7-like 1	RPL7L1
Only METCC	Q6YN16	Q6YN16	Hydroxysteroid dehydrogenase-like protein 2	HSDL2
Only METCC	Q71U36;P0DPH8;P0DPH7;Q6PEY2;V9GZ17	Q71U36;P0DPH8;P0DPH7;Q6PEY2	Tubulin alpha-1A chain;Tubulin alpha-3E chain	TUBA1A;TUBA3E
Only METCC	Q8TDD1	Q8TDD1	ATP-dependent RNA helicase DDX54	DDX54
Only METCC	Q8WW59	Q8WW59	SPRY domain-containing protein 4	SPRYD4
Only METCC	Q92621	Q92621	Nuclear pore complex protein Nup205	NUP205
Only METCC	Q96HE7;G3V5B3;G3V3E6	Q96HE7;G3V5B3;G3V3E6	ERO1-like protein alpha	ERO1L
Only METCC	Q9BS26	Q9BS26	Endoplasmic reticulum resident protein 44	ERP44
Only METCC	Q9C005	Q9C005	Protein dpy-30 homolog	DPY30
Only METCC	Q9H1B4;Q9GZY0	Q9H1B4;Q9GZY0	Nuclear RNA export factor 5;Nuclear RNA export factor 2	NXF5;NXF2
Only METCC	Q9H8Y8	Q9H8Y8	Golgi reassembly-stacking protein 2	GORASP2
Only METCC	Q9H9J2	Q9H9J2	39S ribosomal protein L44, mitochondrial	MRPL44
Only METCC	Q9HB71	Q9HB71	Calcyclin-binding protein	CACYBP
Only METCC	Q9P0S9	Q9P0S9	Transmembrane protein 14C	TMEM14C
Only METCC	Q9UBM7;E9PJ54;H0YE57;E9PM00	Q9UBM7;E9PJ54;H0YE57;E9PM00	7-dehydrocholesterol reductase	DHCR7
Only METCC	Q9UBS4;H7C2Y5	Q9UBS4	DnaJ homolog subfamily B member 11	DNAJB11
Only METCC	Q9Y2Z0	Q9Y2Z0	Suppressor of G2 allele of SKP1 homolog	SUGT1
Only METCC	Q9Y3I0	Q9Y3I0	tRNA-splicing ligase RtcB homolog	RTCB
